# Supplementary material for: PopB-PcrV Interactions Are Essential for Pore Formation in the Pseudomonas aeruginosa Type III Secretion System Translocon
Source: mBio. 2022 Sep 26;13(5):e02381-22. doi: 10.1128/mbio.02381-22 (PMC9600203; doi:10.1128/mbio.02381-22)
Supplement: TABLE S3 [file mbio.02381-22-s0010.xlsx]

## Sheet: Sheet1
2way ANOVA
Compare cell means regardless of rows and columns
Number of families	1
Number of comparisons per family	120
Alpha	0.05
Tukey's multiple comparisons test	Mean Diff.	95.00% CI of diff.	Below threshold?	Summary	Adjusted P Value
PopB PopD:PcrV vs. PopB PopD:AcrV	1.067	-19.03 to 21.16	No	ns	>0.9999
PopB PopD:PcrV vs. PopB PopD:Acollar	5.133	-14.96 to 25.23	No	ns	0.9998
PopB PopD:PcrV vs. PopB PopD:Atip	3.6	-16.49 to 23.69	No	ns	>0.9999
PopB PopD:PcrV vs. PopB AopD:PcrV	90.87	70.77 to 111.0	Yes	****	<0.0001
PopB PopD:PcrV vs. PopB AopD:AcrV	18.57	-1.528 to 38.66	No	ns	0.0948
PopB PopD:PcrV vs. PopB AopD:Acollar	71.7	51.61 to 91.79	Yes	****	<0.0001
PopB PopD:PcrV vs. PopB AopD:Atip	86.13	66.04 to 106.2	Yes	****	<0.0001
PopB PopD:PcrV vs. AopB PopD:PcrV	86.63	66.54 to 106.7	Yes	****	<0.0001
PopB PopD:PcrV vs. AopB PopD:AcrV	30.73	10.64 to 50.83	Yes	***	0.0003
PopB PopD:PcrV vs. AopB PopD:Acollar	77.77	57.67 to 97.86	Yes	****	<0.0001
PopB PopD:PcrV vs. AopB PopD:Atip	41.6	21.51 to 61.69	Yes	****	<0.0001
PopB PopD:PcrV vs. AopB AopD:PcrV	92.3	72.21 to 112.4	Yes	****	<0.0001
PopB PopD:PcrV vs. AopB AopD:AcrV	19.8	-0.2948 to 39.89	No	ns	0.0568
PopB PopD:PcrV vs. AopB AopD:Acollar	87.43	67.34 to 107.5	Yes	****	<0.0001
PopB PopD:PcrV vs. AopB AopD:Atip	89.9	69.81 to 110.0	Yes	****	<0.0001
PopB PopD:AcrV vs. PopB PopD:Acollar	4.067	-16.03 to 24.16	No	ns	>0.9999
PopB PopD:AcrV vs. PopB PopD:Atip	2.533	-17.56 to 22.63	No	ns	>0.9999
PopB PopD:AcrV vs. PopB AopD:PcrV	89.8	69.71 to 109.9	Yes	****	<0.0001
PopB PopD:AcrV vs. PopB AopD:AcrV	17.5	-2.595 to 37.59	No	ns	0.1437
PopB PopD:AcrV vs. PopB AopD:Acollar	70.63	50.54 to 90.73	Yes	****	<0.0001
PopB PopD:AcrV vs. PopB AopD:Atip	85.07	64.97 to 105.2	Yes	****	<0.0001
PopB PopD:AcrV vs. AopB PopD:PcrV	85.57	65.47 to 105.7	Yes	****	<0.0001
PopB PopD:AcrV vs. AopB PopD:AcrV	29.67	9.572 to 49.76	Yes	***	0.0005
PopB PopD:AcrV vs. AopB PopD:Acollar	76.7	56.61 to 96.79	Yes	****	<0.0001
PopB PopD:AcrV vs. AopB PopD:Atip	40.53	20.44 to 60.63	Yes	****	<0.0001
PopB PopD:AcrV vs. AopB AopD:PcrV	91.23	71.14 to 111.3	Yes	****	<0.0001
PopB PopD:AcrV vs. AopB AopD:AcrV	18.73	-1.361 to 38.83	No	ns	0.0887
PopB PopD:AcrV vs. AopB AopD:Acollar	86.37	66.27 to 106.5	Yes	****	<0.0001
PopB PopD:AcrV vs. AopB AopD:Atip	88.83	68.74 to 108.9	Yes	****	<0.0001
PopB PopD:Acollar vs. PopB PopD:Atip	-1.533	-21.63 to 18.56	No	ns	>0.9999
PopB PopD:Acollar vs. PopB AopD:PcrV	85.73	65.64 to 105.8	Yes	****	<0.0001
PopB PopD:Acollar vs. PopB AopD:AcrV	13.43	-6.661 to 33.53	No	ns	0.5088
PopB PopD:Acollar vs. PopB AopD:Acollar	66.57	46.47 to 86.66	Yes	****	<0.0001
PopB PopD:Acollar vs. PopB AopD:Atip	81	60.91 to 101.1	Yes	****	<0.0001
PopB PopD:Acollar vs. AopB PopD:PcrV	81.5	61.41 to 101.6	Yes	****	<0.0001
PopB PopD:Acollar vs. AopB PopD:AcrV	25.6	5.505 to 45.69	Yes	**	0.0037
PopB PopD:Acollar vs. AopB PopD:Acollar	72.63	52.54 to 92.73	Yes	****	<0.0001
PopB PopD:Acollar vs. AopB PopD:Atip	36.47	16.37 to 56.56	Yes	****	<0.0001
PopB PopD:Acollar vs. AopB AopD:PcrV	87.17	67.07 to 107.3	Yes	****	<0.0001
PopB PopD:Acollar vs. AopB AopD:AcrV	14.67	-5.428 to 34.76	No	ns	0.3691
PopB PopD:Acollar vs. AopB AopD:Acollar	82.3	62.21 to 102.4	Yes	****	<0.0001
PopB PopD:Acollar vs. AopB AopD:Atip	84.77	64.67 to 104.9	Yes	****	<0.0001
PopB PopD:Atip vs. PopB AopD:PcrV	87.27	67.17 to 107.4	Yes	****	<0.0001
PopB PopD:Atip vs. PopB AopD:AcrV	14.97	-5.128 to 35.06	No	ns	0.3383
PopB PopD:Atip vs. PopB AopD:Acollar	68.1	48.01 to 88.19	Yes	****	<0.0001
PopB PopD:Atip vs. PopB AopD:Atip	82.53	62.44 to 102.6	Yes	****	<0.0001
PopB PopD:Atip vs. AopB PopD:PcrV	83.03	62.94 to 103.1	Yes	****	<0.0001
PopB PopD:Atip vs. AopB PopD:AcrV	27.13	7.039 to 47.23	Yes	**	0.0017
PopB PopD:Atip vs. AopB PopD:Acollar	74.17	54.07 to 94.26	Yes	****	<0.0001
PopB PopD:Atip vs. AopB PopD:Atip	38	17.91 to 58.09	Yes	****	<0.0001
PopB PopD:Atip vs. AopB AopD:PcrV	88.7	68.61 to 108.8	Yes	****	<0.0001
PopB PopD:Atip vs. AopB AopD:AcrV	16.2	-3.895 to 36.29	No	ns	0.2287
PopB PopD:Atip vs. AopB AopD:Acollar	83.83	63.74 to 103.9	Yes	****	<0.0001
PopB PopD:Atip vs. AopB AopD:Atip	86.3	66.21 to 106.4	Yes	****	<0.0001
PopB AopD:PcrV vs. PopB AopD:AcrV	-72.3	-92.39 to -52.21	Yes	****	<0.0001
PopB AopD:PcrV vs. PopB AopD:Acollar	-19.17	-39.26 to 0.9281	No	ns	0.0742
PopB AopD:PcrV vs. PopB AopD:Atip	-4.733	-24.83 to 15.36	No	ns	>0.9999
PopB AopD:PcrV vs. AopB PopD:PcrV	-4.233	-24.33 to 15.86	No	ns	>0.9999
PopB AopD:PcrV vs. AopB PopD:AcrV	-60.13	-80.23 to -40.04	Yes	****	<0.0001
PopB AopD:PcrV vs. AopB PopD:Acollar	-13.1	-33.19 to 6.995	No	ns	0.549
PopB AopD:PcrV vs. AopB PopD:Atip	-49.27	-69.36 to -29.17	Yes	****	<0.0001
PopB AopD:PcrV vs. AopB AopD:PcrV	1.433	-18.66 to 21.53	No	ns	>0.9999
PopB AopD:PcrV vs. AopB AopD:AcrV	-71.07	-91.16 to -50.97	Yes	****	<0.0001
PopB AopD:PcrV vs. AopB AopD:Acollar	-3.433	-23.53 to 16.66	No	ns	>0.9999
PopB AopD:PcrV vs. AopB AopD:Atip	-0.9667	-21.06 to 19.13	No	ns	>0.9999
PopB AopD:AcrV vs. PopB AopD:Acollar	53.13	33.04 to 73.23	Yes	****	<0.0001
PopB AopD:AcrV vs. PopB AopD:Atip	67.57	47.47 to 87.66	Yes	****	<0.0001
PopB AopD:AcrV vs. AopB PopD:PcrV	68.07	47.97 to 88.16	Yes	****	<0.0001
PopB AopD:AcrV vs. AopB PopD:AcrV	12.17	-7.928 to 32.26	No	ns	0.662
PopB AopD:AcrV vs. AopB PopD:Acollar	59.2	39.11 to 79.29	Yes	****	<0.0001
PopB AopD:AcrV vs. AopB PopD:Atip	23.03	2.939 to 43.13	Yes	*	0.013
PopB AopD:AcrV vs. AopB AopD:PcrV	73.73	53.64 to 93.83	Yes	****	<0.0001
PopB AopD:AcrV vs. AopB AopD:AcrV	1.233	-18.86 to 21.33	No	ns	>0.9999
PopB AopD:AcrV vs. AopB AopD:Acollar	68.87	48.77 to 88.96	Yes	****	<0.0001
PopB AopD:AcrV vs. AopB AopD:Atip	71.33	51.24 to 91.43	Yes	****	<0.0001
PopB AopD:Acollar vs. PopB AopD:Atip	14.43	-5.661 to 34.53	No	ns	0.394
PopB AopD:Acollar vs. AopB PopD:PcrV	14.93	-5.161 to 35.03	No	ns	0.3417
PopB AopD:Acollar vs. AopB PopD:AcrV	-40.97	-61.06 to -20.87	Yes	****	<0.0001
PopB AopD:Acollar vs. AopB PopD:Acollar	6.067	-14.03 to 26.16	No	ns	0.9985
PopB AopD:Acollar vs. AopB PopD:Atip	-30.1	-50.19 to -10.01	Yes	***	0.0004
PopB AopD:Acollar vs. AopB AopD:PcrV	20.6	0.5052 to 40.69	Yes	*	0.0401
PopB AopD:Acollar vs. AopB AopD:AcrV	-51.9	-71.99 to -31.81	Yes	****	<0.0001
PopB AopD:Acollar vs. AopB AopD:Acollar	15.73	-4.361 to 35.83	No	ns	0.2669
PopB AopD:Acollar vs. AopB AopD:Atip	18.2	-1.895 to 38.29	No	ns	0.1098
PopB AopD:Atip vs. AopB PopD:PcrV	0.5	-19.59 to 20.59	No	ns	>0.9999
PopB AopD:Atip vs. AopB PopD:AcrV	-55.4	-75.49 to -35.31	Yes	****	<0.0001
PopB AopD:Atip vs. AopB PopD:Acollar	-8.367	-28.46 to 11.73	No	ns	0.9675
PopB AopD:Atip vs. AopB PopD:Atip	-44.53	-64.63 to -24.44	Yes	****	<0.0001
PopB AopD:Atip vs. AopB AopD:PcrV	6.167	-13.93 to 26.26	No	ns	0.9982
PopB AopD:Atip vs. AopB AopD:AcrV	-66.33	-86.43 to -46.24	Yes	****	<0.0001
PopB AopD:Atip vs. AopB AopD:Acollar	1.3	-18.79 to 21.39	No	ns	>0.9999
PopB AopD:Atip vs. AopB AopD:Atip	3.767	-16.33 to 23.86	No	ns	>0.9999
AopB PopD:PcrV vs. AopB PopD:AcrV	-55.9	-75.99 to -35.81	Yes	****	<0.0001
AopB PopD:PcrV vs. AopB PopD:Acollar	-8.867	-28.96 to 11.23	No	ns	0.9487
AopB PopD:PcrV vs. AopB PopD:Atip	-45.03	-65.13 to -24.94	Yes	****	<0.0001
AopB PopD:PcrV vs. AopB AopD:PcrV	5.667	-14.43 to 25.76	No	ns	0.9993
AopB PopD:PcrV vs. AopB AopD:AcrV	-66.83	-86.93 to -46.74	Yes	****	<0.0001
AopB PopD:PcrV vs. AopB AopD:Acollar	0.8	-19.29 to 20.89	No	ns	>0.9999
AopB PopD:PcrV vs. AopB AopD:Atip	3.267	-16.83 to 23.36	No	ns	>0.9999
AopB PopD:AcrV vs. AopB PopD:Acollar	47.03	26.94 to 67.13	Yes	****	<0.0001
AopB PopD:AcrV vs. AopB PopD:Atip	10.87	-9.228 to 30.96	No	ns	0.8054
AopB PopD:AcrV vs. AopB AopD:PcrV	61.57	41.47 to 81.66	Yes	****	<0.0001
AopB PopD:AcrV vs. AopB AopD:AcrV	-10.93	-31.03 to 9.161	No	ns	0.7988
AopB PopD:AcrV vs. AopB AopD:Acollar	56.7	36.61 to 76.79	Yes	****	<0.0001
AopB PopD:AcrV vs. AopB AopD:Atip	59.17	39.07 to 79.26	Yes	****	<0.0001
AopB PopD:Acollar vs. AopB PopD:Atip	-36.17	-56.26 to -16.07	Yes	****	<0.0001
AopB PopD:Acollar vs. AopB AopD:PcrV	14.53	-5.561 to 34.63	No	ns	0.3833
AopB PopD:Acollar vs. AopB AopD:AcrV	-57.97	-78.06 to -37.87	Yes	****	<0.0001
AopB PopD:Acollar vs. AopB AopD:Acollar	9.667	-10.43 to 29.76	No	ns	0.9048
AopB PopD:Acollar vs. AopB AopD:Atip	12.13	-7.961 to 32.23	No	ns	0.666
AopB PopD:Atip vs. AopB AopD:PcrV	50.7	30.61 to 70.79	Yes	****	<0.0001
AopB PopD:Atip vs. AopB AopD:AcrV	-21.8	-41.89 to -1.705	Yes	*	0.0233
AopB PopD:Atip vs. AopB AopD:Acollar	45.83	25.74 to 65.93	Yes	****	<0.0001
AopB PopD:Atip vs. AopB AopD:Atip	48.3	28.21 to 68.39	Yes	****	<0.0001
AopB AopD:PcrV vs. AopB AopD:AcrV	-72.5	-92.59 to -52.41	Yes	****	<0.0001
AopB AopD:PcrV vs. AopB AopD:Acollar	-4.867	-24.96 to 15.23	No	ns	0.9999
AopB AopD:PcrV vs. AopB AopD:Atip	-2.4	-22.49 to 17.69	No	ns	>0.9999
AopB AopD:AcrV vs. AopB AopD:Acollar	67.63	47.54 to 87.73	Yes	****	<0.0001
AopB AopD:AcrV vs. AopB AopD:Atip	70.1	50.01 to 90.19	Yes	****	<0.0001
AopB AopD:Acollar vs. AopB AopD:Atip	2.467	-17.63 to 22.56	No	ns	>0.9999
Test details	Mean 1	Mean 2	Mean Diff.	SE of diff.	N1	N2	q	DF
PopB PopD:PcrV vs. PopB PopD:AcrV	95.57	94.5	1.067	5.419	3	3	0.2784	32
PopB PopD:PcrV vs. PopB PopD:Acollar	95.57	90.43	5.133	5.419	3	3	1.34	32
PopB PopD:PcrV vs. PopB PopD:Atip	95.57	91.97	3.6	5.419	3	3	0.9395	32
PopB PopD:PcrV vs. PopB AopD:PcrV	95.57	4.7	90.87	5.419	3	3	23.71	32
PopB PopD:PcrV vs. PopB AopD:AcrV	95.57	77	18.57	5.419	3	3	4.845	32
PopB PopD:PcrV vs. PopB AopD:Acollar	95.57	23.87	71.7	5.419	3	3	18.71	32
PopB PopD:PcrV vs. PopB AopD:Atip	95.57	9.433	86.13	5.419	3	3	22.48	32
PopB PopD:PcrV vs. AopB PopD:PcrV	95.57	8.933	86.63	5.419	3	3	22.61	32
PopB PopD:PcrV vs. AopB PopD:AcrV	95.57	64.83	30.73	5.419	3	3	8.02	32
PopB PopD:PcrV vs. AopB PopD:Acollar	95.57	17.8	77.77	5.419	3	3	20.29	32
PopB PopD:PcrV vs. AopB PopD:Atip	95.57	53.97	41.6	5.419	3	3	10.86	32
PopB PopD:PcrV vs. AopB AopD:PcrV	95.57	3.267	92.3	5.419	3	3	24.09	32
PopB PopD:PcrV vs. AopB AopD:AcrV	95.57	75.77	19.8	5.419	3	3	5.167	32
PopB PopD:PcrV vs. AopB AopD:Acollar	95.57	8.133	87.43	5.419	3	3	22.82	32
PopB PopD:PcrV vs. AopB AopD:Atip	95.57	5.667	89.9	5.419	3	3	23.46	32
PopB PopD:AcrV vs. PopB PopD:Acollar	94.5	90.43	4.067	5.419	3	3	1.061	32
PopB PopD:AcrV vs. PopB PopD:Atip	94.5	91.97	2.533	5.419	3	3	0.6611	32
PopB PopD:AcrV vs. PopB AopD:PcrV	94.5	4.7	89.8	5.419	3	3	23.43	32
PopB PopD:AcrV vs. PopB AopD:AcrV	94.5	77	17.5	5.419	3	3	4.567	32
PopB PopD:AcrV vs. PopB AopD:Acollar	94.5	23.87	70.63	5.419	3	3	18.43	32
PopB PopD:AcrV vs. PopB AopD:Atip	94.5	9.433	85.07	5.419	3	3	22.2	32
PopB PopD:AcrV vs. AopB PopD:PcrV	94.5	8.933	85.57	5.419	3	3	22.33	32
PopB PopD:AcrV vs. AopB PopD:AcrV	94.5	64.83	29.67	5.419	3	3	7.742	32
PopB PopD:AcrV vs. AopB PopD:Acollar	94.5	17.8	76.7	5.419	3	3	20.02	32
PopB PopD:AcrV vs. AopB PopD:Atip	94.5	53.97	40.53	5.419	3	3	10.58	32
PopB PopD:AcrV vs. AopB AopD:PcrV	94.5	3.267	91.23	5.419	3	3	23.81	32
PopB PopD:AcrV vs. AopB AopD:AcrV	94.5	75.77	18.73	5.419	3	3	4.889	32
PopB PopD:AcrV vs. AopB AopD:Acollar	94.5	8.133	86.37	5.419	3	3	22.54	32
PopB PopD:AcrV vs. AopB AopD:Atip	94.5	5.667	88.83	5.419	3	3	23.18	32
PopB PopD:Acollar vs. PopB PopD:Atip	90.43	91.97	-1.533	5.419	3	3	0.4001	32
PopB PopD:Acollar vs. PopB AopD:PcrV	90.43	4.7	85.73	5.419	3	3	22.37	32
PopB PopD:Acollar vs. PopB AopD:AcrV	90.43	77	13.43	5.419	3	3	3.506	32
PopB PopD:Acollar vs. PopB AopD:Acollar	90.43	23.87	66.57	5.419	3	3	17.37	32
PopB PopD:Acollar vs. PopB AopD:Atip	90.43	9.433	81	5.419	3	3	21.14	32
PopB PopD:Acollar vs. AopB PopD:PcrV	90.43	8.933	81.5	5.419	3	3	21.27	32
PopB PopD:Acollar vs. AopB PopD:AcrV	90.43	64.83	25.6	5.419	3	3	6.681	32
PopB PopD:Acollar vs. AopB PopD:Acollar	90.43	17.8	72.63	5.419	3	3	18.95	32
PopB PopD:Acollar vs. AopB PopD:Atip	90.43	53.97	36.47	5.419	3	3	9.517	32
PopB PopD:Acollar vs. AopB AopD:PcrV	90.43	3.267	87.17	5.419	3	3	22.75	32
PopB PopD:Acollar vs. AopB AopD:AcrV	90.43	75.77	14.67	5.419	3	3	3.827	32
PopB PopD:Acollar vs. AopB AopD:Acollar	90.43	8.133	82.3	5.419	3	3	21.48	32
PopB PopD:Acollar vs. AopB AopD:Atip	90.43	5.667	84.77	5.419	3	3	22.12	32
PopB PopD:Atip vs. PopB AopD:PcrV	91.97	4.7	87.27	5.419	3	3	22.77	32
PopB PopD:Atip vs. PopB AopD:AcrV	91.97	77	14.97	5.419	3	3	3.906	32
PopB PopD:Atip vs. PopB AopD:Acollar	91.97	23.87	68.1	5.419	3	3	17.77	32
PopB PopD:Atip vs. PopB AopD:Atip	91.97	9.433	82.53	5.419	3	3	21.54	32
PopB PopD:Atip vs. AopB PopD:PcrV	91.97	8.933	83.03	5.419	3	3	21.67	32
PopB PopD:Atip vs. AopB PopD:AcrV	91.97	64.83	27.13	5.419	3	3	7.081	32
PopB PopD:Atip vs. AopB PopD:Acollar	91.97	17.8	74.17	5.419	3	3	19.35	32
PopB PopD:Atip vs. AopB PopD:Atip	91.97	53.97	38	5.419	3	3	9.917	32
PopB PopD:Atip vs. AopB AopD:PcrV	91.97	3.267	88.7	5.419	3	3	23.15	32
PopB PopD:Atip vs. AopB AopD:AcrV	91.97	75.77	16.2	5.419	3	3	4.228	32
PopB PopD:Atip vs. AopB AopD:Acollar	91.97	8.133	83.83	5.419	3	3	21.88	32
PopB PopD:Atip vs. AopB AopD:Atip	91.97	5.667	86.3	5.419	3	3	22.52	32
PopB AopD:PcrV vs. PopB AopD:AcrV	4.7	77	-72.3	5.419	3	3	18.87	32
PopB AopD:PcrV vs. PopB AopD:Acollar	4.7	23.87	-19.17	5.419	3	3	5.002	32
PopB AopD:PcrV vs. PopB AopD:Atip	4.7	9.433	-4.733	5.419	3	3	1.235	32
PopB AopD:PcrV vs. AopB PopD:PcrV	4.7	8.933	-4.233	5.419	3	3	1.105	32
PopB AopD:PcrV vs. AopB PopD:AcrV	4.7	64.83	-60.13	5.419	3	3	15.69	32
PopB AopD:PcrV vs. AopB PopD:Acollar	4.7	17.8	-13.1	5.419	3	3	3.419	32
PopB AopD:PcrV vs. AopB PopD:Atip	4.7	53.97	-49.27	5.419	3	3	12.86	32
PopB AopD:PcrV vs. AopB AopD:PcrV	4.7	3.267	1.433	5.419	3	3	0.374	32
PopB AopD:PcrV vs. AopB AopD:AcrV	4.7	75.77	-71.07	5.419	3	3	18.55	32
PopB AopD:PcrV vs. AopB AopD:Acollar	4.7	8.133	-3.433	5.419	3	3	0.896	32
PopB AopD:PcrV vs. AopB AopD:Atip	4.7	5.667	-0.9667	5.419	3	3	0.2523	32
PopB AopD:AcrV vs. PopB AopD:Acollar	77	23.87	53.13	5.419	3	3	13.87	32
PopB AopD:AcrV vs. PopB AopD:Atip	77	9.433	67.57	5.419	3	3	17.63	32
PopB AopD:AcrV vs. AopB PopD:PcrV	77	8.933	68.07	5.419	3	3	17.76	32
PopB AopD:AcrV vs. AopB PopD:AcrV	77	64.83	12.17	5.419	3	3	3.175	32
PopB AopD:AcrV vs. AopB PopD:Acollar	77	17.8	59.2	5.419	3	3	15.45	32
PopB AopD:AcrV vs. AopB PopD:Atip	77	53.97	23.03	5.419	3	3	6.011	32
PopB AopD:AcrV vs. AopB AopD:PcrV	77	3.267	73.73	5.419	3	3	19.24	32
PopB AopD:AcrV vs. AopB AopD:AcrV	77	75.77	1.233	5.419	3	3	0.3219	32
PopB AopD:AcrV vs. AopB AopD:Acollar	77	8.133	68.87	5.419	3	3	17.97	32
PopB AopD:AcrV vs. AopB AopD:Atip	77	5.667	71.33	5.419	3	3	18.62	32
PopB AopD:Acollar vs. PopB AopD:Atip	23.87	9.433	14.43	5.419	3	3	3.767	32
PopB AopD:Acollar vs. AopB PopD:PcrV	23.87	8.933	14.93	5.419	3	3	3.897	32
PopB AopD:Acollar vs. AopB PopD:AcrV	23.87	64.83	-40.97	5.419	3	3	10.69	32
PopB AopD:Acollar vs. AopB PopD:Acollar	23.87	17.8	6.067	5.419	3	3	1.583	32
PopB AopD:Acollar vs. AopB PopD:Atip	23.87	53.97	-30.1	5.419	3	3	7.855	32
PopB AopD:Acollar vs. AopB AopD:PcrV	23.87	3.267	20.6	5.419	3	3	5.376	32
PopB AopD:Acollar vs. AopB AopD:AcrV	23.87	75.77	-51.9	5.419	3	3	13.54	32
PopB AopD:Acollar vs. AopB AopD:Acollar	23.87	8.133	15.73	5.419	3	3	4.106	32
PopB AopD:Acollar vs. AopB AopD:Atip	23.87	5.667	18.2	5.419	3	3	4.75	32
PopB AopD:Atip vs. AopB PopD:PcrV	9.433	8.933	0.5	5.419	3	3	0.1305	32
PopB AopD:Atip vs. AopB PopD:AcrV	9.433	64.83	-55.4	5.419	3	3	14.46	32
PopB AopD:Atip vs. AopB PopD:Acollar	9.433	17.8	-8.367	5.419	3	3	2.183	32
PopB AopD:Atip vs. AopB PopD:Atip	9.433	53.97	-44.53	5.419	3	3	11.62	32
PopB AopD:Atip vs. AopB AopD:PcrV	9.433	3.267	6.167	5.419	3	3	1.609	32
PopB AopD:Atip vs. AopB AopD:AcrV	9.433	75.77	-66.33	5.419	3	3	17.31	32
PopB AopD:Atip vs. AopB AopD:Acollar	9.433	8.133	1.3	5.419	3	3	0.3393	32
PopB AopD:Atip vs. AopB AopD:Atip	9.433	5.667	3.767	5.419	3	3	0.983	32
AopB PopD:PcrV vs. AopB PopD:AcrV	8.933	64.83	-55.9	5.419	3	3	14.59	32
AopB PopD:PcrV vs. AopB PopD:Acollar	8.933	17.8	-8.867	5.419	3	3	2.314	32
AopB PopD:PcrV vs. AopB PopD:Atip	8.933	53.97	-45.03	5.419	3	3	11.75	32
AopB PopD:PcrV vs. AopB AopD:PcrV	8.933	3.267	5.667	5.419	3	3	1.479	32
AopB PopD:PcrV vs. AopB AopD:AcrV	8.933	75.77	-66.83	5.419	3	3	17.44	32
AopB PopD:PcrV vs. AopB AopD:Acollar	8.933	8.133	0.8	5.419	3	3	0.2088	32
AopB PopD:PcrV vs. AopB AopD:Atip	8.933	5.667	3.267	5.419	3	3	0.8525	32
AopB PopD:AcrV vs. AopB PopD:Acollar	64.83	17.8	47.03	5.419	3	3	12.27	32
AopB PopD:AcrV vs. AopB PopD:Atip	64.83	53.97	10.87	5.419	3	3	2.836	32
AopB PopD:AcrV vs. AopB AopD:PcrV	64.83	3.267	61.57	5.419	3	3	16.07	32
AopB PopD:AcrV vs. AopB AopD:AcrV	64.83	75.77	-10.93	5.419	3	3	2.853	32
AopB PopD:AcrV vs. AopB AopD:Acollar	64.83	8.133	56.7	5.419	3	3	14.8	32
AopB PopD:AcrV vs. AopB AopD:Atip	64.83	5.667	59.17	5.419	3	3	15.44	32
AopB PopD:Acollar vs. AopB PopD:Atip	17.8	53.97	-36.17	5.419	3	3	9.438	32
AopB PopD:Acollar vs. AopB AopD:PcrV	17.8	3.267	14.53	5.419	3	3	3.793	32
AopB PopD:Acollar vs. AopB AopD:AcrV	17.8	75.77	-57.97	5.419	3	3	15.13	32
AopB PopD:Acollar vs. AopB AopD:Acollar	17.8	8.133	9.667	5.419	3	3	2.523	32
AopB PopD:Acollar vs. AopB AopD:Atip	17.8	5.667	12.13	5.419	3	3	3.166	32
AopB PopD:Atip vs. AopB AopD:PcrV	53.97	3.267	50.7	5.419	3	3	13.23	32
AopB PopD:Atip vs. AopB AopD:AcrV	53.97	75.77	-21.8	5.419	3	3	5.689	32
AopB PopD:Atip vs. AopB AopD:Acollar	53.97	8.133	45.83	5.419	3	3	11.96	32
AopB PopD:Atip vs. AopB AopD:Atip	53.97	5.667	48.3	5.419	3	3	12.6	32
AopB AopD:PcrV vs. AopB AopD:AcrV	3.267	75.77	-72.5	5.419	3	3	18.92	32
AopB AopD:PcrV vs. AopB AopD:Acollar	3.267	8.133	-4.867	5.419	3	3	1.27	32
AopB AopD:PcrV vs. AopB AopD:Atip	3.267	5.667	-2.4	5.419	3	3	0.6263	32
AopB AopD:AcrV vs. AopB AopD:Acollar	75.77	8.133	67.63	5.419	3	3	17.65	32
AopB AopD:AcrV vs. AopB AopD:Atip	75.77	5.667	70.1	5.419	3	3	18.29	32
AopB AopD:Acollar vs. AopB AopD:Atip	8.133	5.667	2.467	5.419	3	3	0.6437	32
