# Supplementary material for: PopB-PcrV Interactions Are Essential for Pore Formation in the Pseudomonas aeruginosa Type III Secretion System Translocon
Source: mBio. 2022 Sep 26;13(5):e02381-22. doi: 10.1128/mbio.02381-22 (PMC9600203; doi:10.1128/mbio.02381-22)
Supplement: TABLE S2 [file mbio.02381-22-s0009.xlsx]

## Sheet: primers
Primer Name	Sequence	Description	Reference
Needle tip fusions
acrV-5	CTTGTTGATCTGAGGAATCACGATGAGCGTTATCCCTGACTACAACAG	5' and 3' primers to amplify acrV	This study
acrV-3	AGGGGTCGGCTGGTTCATGGATACCTTCAAATAGCGCCAAGAATGTCG		This study
acrVflank-5-2	CTGTTGTAGTCAGGGATAACGCTCATCGTGATTCCTCAGATCAACAAG	5' and 3' primers to amplify acrV and flanking sequences	This study
acrVflank-3-1	CGACATTCTTGGCGCTATTTGAAGGTATCCATGAACCAGCCGACCCCT		This study
acrV5R	AAAAAgaattcAAACATCAGGAGAAGGCAACCATCATGAGCGTTATCCCTGACTACAAC	5' and 3' primers to amplify acrV and add restriction sites EcoRI and XbaI	This study
acrV3X	AAAAAtctagaTTAAATAGCGCCAAGAATGTCGCGCAT		This study
ANPCV-A5-2	CAGCGCCTTGCGCTTGCCGTCCTGAAACGCCATCACCCCGGTAAAGAC	5' and 3' primers to amplify N-terminal domain of acrV for fusion with pcrV to create Acollar	This study
ANPCV-A3-1	GTTGATCTGAGGAATCACGATGAGCGTTATCCCTGACTACAAC		This study
ANPCV-P5-2	GTTGTAGTCAGGGATAACGCTCATCGTGATTCCTCAGATCAAC	5' and 3' primers to amplify pcrV for fusion with N-terminal domain of acrV to create Acollar, which has AcrV(1-F143) fused to PcrV(Q124-end)
ANPCV-P3-1	GTCTTTACCGGGGTGATGGCGTTTCAGGACGGCAAGCGCAAGGCGCTG
pcrVAtip-5-2	GTTGAAGGTCTGGCTGGATGCGGCCGACAGCGCGGCGTTGAT	pcrV primer for 5' flank fused to acrV tip (PcrV 1-158, AcrV 179-317, PcrV 251-294)
pcrVAtip-3-1	GTGAGTGACCGCTCCCGTCCGCTGAACGACAAGGTCAACGAG	pcrV primer for 3' flank fused to acrV tip (PcrV 1-158, AcrV 179-317, PcrV 251-294)
acrV-tip5	ATCAACGCCGCGCTGTCGGCCGCATCCAGCCAGACCTTCAAC	5' and 3' primers for pcrV(acrVtip) fusion
acrV-tip3	CTCGTTGACCTTGTCGTTCAGCGGACGGGAGCGGTCACTCAC
Vector for translocation proteins and chaperones
pcrH-3SBS	TATATGTCGACCTCAGGATCCCTCAACTAGTTCAAGCGTTATCGGATTCGTATGCTCGATCCTTTC	pcrH 3' primer to introduce the speI site for new acrHpcrH constructs	Armentrout 2016
acrHpcrH-5-2	TGTCGGAAGGGGTCGGCTGGTTCATTGCTGATCGGGTTCGTC	5' and 3' primers to concatenate acrH and pcrH, translationally coupled, and changes aopB start codon ATG->ACG	Armentrout 2016
acrHpcrH-3-1	GACGAACCCGATCAGCAATGAACCAGCCGACCCCTTCCGACA		Armentrout 2016
popB-5Spe	AAAAAactagtGTTTAAGGAGGAATAACCATGAATCCGATAACGCTTGAA	5' and 3' primers to amplify popB with SpeI, XbaI, or BamHI restriction sites	Armentrout 2016
popB-5Xba	AAAAAtctagaGTTTAAGGAGGAATAACCATGAATCCGATAACGCTTGAA		Armentrout 2016
popB3Bam	AAAAAggatccTCAGATCGCTGCCGGTCGGCTGGA		Armentrout 2016
aopB-5Xba	AAAAAtctagaGTTTAAGGAGGAATAACCATGAACCCGATCAGCAATGAAAG	5' and 3' primers to amplify aopB with XbaI or BamHI restriction sites
aopB-3Bam	TATATGGATCCTAAATAGCGGCGGGTCTGCGGGC
popD5Bam	TATATggatccGTTTAAGGAGGAATAACCATGATCGACACGCAATATTCCCT	5' and 3' primers to amplify popD with BamHI or SalI restriction sites	Armentrout 2016
popD3Sal	AAAAAgtcgacCGCGCGGAGACGGCTCAGACCACT		Armentrout 2016
aopD-5Bam	TATATggatccGTTTAAGGAGGAATAACCATGATTAACAGTGATTATGC	5' and 3' primers to amplify aopD with BamHI or SalI restriction sites
aopD-3Sal	ATATAGTCGACTATGCAACACCGAATGCCGC
PopB-AopB fusions
APB115-3-1	GCCGCGTTCGAGATTGAGTTGGCGAAAATCACCGGCGAAGTCGAG	5' and 3' primers to fuse aopB 1-107(L) to popB 115(A)-390
APB115-5-2	CTCGACTTCGCCGGTGATTTTCGCCAACTCAATCTCGAACGCGGC
APB169-3-1	AAGAAAGCCGGTATTTTTGGCAAAATCTTTGGTTGGATCAGT	5' and 3' primers to fuse aopB 1-161(G) to popB 169(K)-390
APB169-5-2	ACTGATCCAACCAAAGATTTTGCCAAAAATACCGGCTTTCTT
APB183-3-1	GCCATCGCCTCGGTCGTTATCGGCGCAATCATGGTGGCAACC	5' and 3' primers to fuse aopB 1-175(I) to popB 183(G)-390
APB183-5-2	GGTTGCCACCATGATTGCGCCGATAACGACCGAGGCGATGGC
APB251-3-1	TCGCTGGTCGCGAGTTTTGGTGGCTCAGCGGTCGGCGGGCTG	5' and 3' primers to fuse aopB 1-243(G) to popB 251(G)-390
APB251-5-2	CAGCCCGCCGACCGCTGAGCCACCAAAACTCGCGACCAGCGA
APB298-3-1	GTGACCGGGGCCGCTGCCAAGGTACTGAAACTCGGCGTGCAGGTTTCC	5' and 3' primers to fuse aopB1-297(V) to popB 298(L)-390
APB298-5-2	GGAAACCTGCACGCCGAGTTTCAGTACCTTGGCAGCGGCCCCGGTCAC
APB341 3-1	cgtcattgaatgcgcaggctGACGTGCAGGAATCGCGTGC	5' and 3' primers to fuse aopB1-332(A) to popB 333(D)-390
APB341 5-2	GCACGCGATTCCTGCACGTCagcctgcgcattcaatgacg
APB344-3-1	GAACAAGAGCGAGATGACCCAGCTGCAGGGCGTGATCGAGCGCCTG	5' and 3' primers to fuse 1-343(Q) of aopB to 344(L)-390 of popB
APB344-5-2	CAGGCGCTCGATCACGCCCTGCAGCTGGGTCATCTCGCTCTTGTTC
APB369-3	CAGATCGCTGCCGGTCGGCTGGACAGGTTGTGCAGGGTTTCACCCTTGGCCTGGAGCATGGCGAAGATCATCTCCATGGTCTGCTGGAAC	3' primer to fused 1-368(M) of aopB to 369(I)-390 of popB. Needs to be amplified with popB3Bam to include restriction site.
PAB40-3-1	GTCTGCGGGTGGAGCGCCTGACGGCGCAGGCCAGTGGGCCAG	5' and 3' primers to fuse fuse codon 1-40(L) of popB to codon 38(T)-390 of aopB
PAB40-5-2	CTGGCCCACTGGCCTGCGCCGTCAGGCGCTCCACCCGCAGAC
PAB114-3-1	CAGGCGTTCGAGATCGAGCTGGGCAGGCTGACCAGCGATCTG	5' and 3' primers to fuse popB 1-114(L) to aopB 108(G)-390
PAB114-5-2	CAGATCGCTGGTCAGCCTGCCCAGCTCGATCTCGAACGCCTG
PAB164-3-1	GCGAAAGAAGCCCAGAAGTCCGGTATTTTTGGCAAGATTTTTG	5' and 3' primers to fuse popB1-164(S) to aopB 158(G)-390
PAB164-5-2	CAAAAATCTTGCCAAAAATACCGGACTTCTGGGCTTCTTTCGC
PAB168-3-1	CAGAAGTCCGGTCTGGCAGCCAAGATTTTTGGTTGGCTCAGT	5' and 3' primers to fuse popB 1-168(A) to aopB 162(K)-390
PAB168-5-2	ACTGAGCCAACCAAAAATCTTGGCTGCCAGACCGGACTTCTG
PAB250-5-2	GCTAATGAGTGTGCCAATAGAGGAGCCGAAGCTGACCACCGCCGCCAG	5' and 3' primers to fuse popB 1-250(G) to aopB 244(S)-390
PAB250-3-1	CTGGCGGCGGTGGTCAGCTTCGGCTCCTCTATTGGCACACTCATTAGC
PAB297 3-1	TCGCTGTCGCACgccaaagtcgcggagctggcagcccagttcacg	5' and 3' primers to fuse popB 1-296(H) to aopB 270(A)-390
PAB297 5-2	gaactgggctgccagctccgcgactttggcGTGCGACAGCGATTGGC
PAB330-3-1	CAGGCGAAGGCCGCGAACCGCCAGGCTGATCTCGCGTTGAAC	5' and 3' primers to fuse 1-330(R) of popB to 331(Q)-390 of aopB
PAB330-5-2	GTTCAACGCGAGATCAGCCTGGCGGTTCGCGGCCTTCGCCTG
PAPB 131-149 3-1	cgcgcccgcgacctgaacgagaagaagatcggcgagaaccaggagAAGATCAGGGAGTCG	Forward primer to fuse aopB 142(E) to popB 150(K)
PAPB 131-149 5-2	tcgttcaggtcgcgggcgcgcttgatgtcctccagCTTGAGTTTCTTCTG	Reverse primer to fuse popB 129(K) to aopB 123(L)
PAPB 312-330 3-1	accaagaccgtgcagagcgtgaaggagagcgccagcctgaacgccCAGGCCGACGTGCAG	Forward primer to fuse aopB 330(A) to popB 331(Q)
PAPB 312-330 5-2	ttcacgctctgcacggtcttggtcacgccgccgctGACGTCCAGGGTCAG	Reverse primer to fuse popB 311(V) to aopB 312(S)
APB 150 5-2	GCTTCTTCCGACTCCCTGATCTTCTCCTGGTTCTCG	5' and 3' primers to fuse aopB1-143(K) to popB 155(K)
APB 150 3-1	CGAGAACCAGGAGAAGATCAGGGAGTCGGAAGAAGC
PAB 131 5-2	GCACGCTTGATATCCTCCAGCTTGAGTTTCTTCTGC	5' and 3' primers to fuse popB1-131(T) to aopB 126(I)
PAB 131 3-1	GCAGAAGAAACTCAAGCTGGAGGATATCAAGCGTGC
PAB 151 5-2	GCACTTTCTTCCGCCTCTTTGATCTTCTGCTGGTTGTCCTC	5' and 3' primers to fuse popB1-151(I) to aopB 145K
PAB 151 3-1	GAGGACAACCAGCAGAAGATCAAAGAGGCGGAAGAAAGTGC
APB 331 3-1	gtgaccaaaacggtccagtctgtgTTCCAGGCGAAGGCCGCGAACCGCCAG	5' and 3' primers to fuse aopB1-322(V) to popB 323(F)
APB 331 5-2	CTGGCGGTTCGCGGCCTTCGCCTGGAAcacagactggaccgttttggtcac
Vector with PcrG promoter
dblatoOri	GACCCAAGTACCGCCACCTAAgctgaggCTGTCAGACCAAGTTTACTC	delete bla fragment and insert BbvCI site
pGtoRepA	CGTTGCCGGAGCCTGTCAGGCACGGTCGGGTTTTTGTCGTTTTCGCAGGCTTCGCTGCGTCACGTAGTGGTGCGTTTTTTG	replace lacUV5 promoter with pcrG promoter
dblatoGent	GAGTAAACTTGGTCTGACAGcctcagcTTAGGTGGCGGTACTTGGGTC	Primer for Gibson assembly of pPG-popD plasmid
dlacItoGent	CGGGTCTTGAGGGGTTTTTTGAGCGCAACGCAATTAATGTGAG	remove lacI gene
dlacItoTerm	CTCACATTAATTGCGTTGCGCTCAAAAAACCCCTCAAGACCCG	Primer for Gibson assembly of pPG-popD plasmid
pGtoPopD	CGACAAAAACCCGACCGTGCCTGACAGGCTCCGGCAACGTCGATCCCTACCATGGGCGACGGAATTCTTAGGAGGCGCC	Primer for Gibson assembly of pPG-popD plasmid
pGpolyFor	GGGGATCCTCTAGAGTCGACCTGCAGGCATGCAAGCTTTAGCATAACCCCTTGGGGCCTC	amplify pG-popD plasmid to make pG vector with polylinker from pPSV37
pGpolyRev	CTCTAGAGGATCCCCGGGTACCGAGCTCCATATGAATTCCGTCGCCCATGGTAGGGATCG
Cysteine mutants
pcrVQ87Ctest	GTCCTGCAGGCACGTCGGtgt	Tests for Q87C mutation in pcrV on P. aeruginosa chromosome	Armentrout 2016
pcrV(S202C) 3-1	GCAATCTGGATACCTTCTGCGGCAAGCTGTCGATC	Introduces S202C mutation in pcrV
pcrV(S202C) 5-2	GATCGACAGCTTGCCGCAGAAGGTATCCAGATTGC	Introduces S202C mutation in pcrV
pcrV(S202C) test	GCGCTGCTGAGCAATCTGGATACCTTCtgc	Tests for S202C mutation in pcrV on P. aeruginosa chromosome
popB(I117C) 3-1	ATCGAGCTGGCGAAAtgtACCGGCGAAGTCGAG
popB(I117C) 5-2	CTCGACTTCGCCGGTacaTTTCGCCAGCTCGATC
popB(S321C) 3-1	CCCAGGCCACTCATtgtGGATTCCAGGCGAAG
popB(S321C) 5-2	CTTCGCCTGGAATCCacaATGAGTGGCCTGGG
Size-tagged popB
B2254V-3-1	GGCTGGGCAAGTACACCGATATCGAAATGAACAGGCTCGGGAAGTACACCGACATTGAAATGAATCGCCTAGGAAAGATGGAAAAGCTCGGCCCGGCACT	Inserts 4x VSV-G tag after codon 225 in popB (Armentrout 2016)
B2254V-5-2	CGATATCGGTGTACTTGCCCAGCCGGTTCATCTCGATGTCGGTGTATTTTCCTAATCTATTCATTTCAATATCTGTATACACTTCCTTGCTGATCAATCC	Inserts 4x VSV-G tag after codon 225 in popB (Armentrout 2016)

## Sheet: SWS Primer Map
APB115-3-1	GCCGCGTTCGAGATTGAGTTGGCGAAAATCACCGGCGAAGTCGAG		(APB115-3-1) GCCGCGTTCGAGATTGAGTTGGCGAAAATCACCGGCGAAGTCGAG,
APB115-5-2	CTCGACTTCGCCGGTGATTTTCGCCAACTCAATCTCGAACGCGGC		(APB115-5-2) CTCGACTTCGCCGGTGATTTTCGCCAACTCAATCTCGAACGCGGC,
APB169-3-1	AAGAAAGCCGGTATTTTTGGCAAAATCTTTGGTTGGATCAGT		(APB169-3-1) AAGAAAGCCGGTATTTTTGGCAAAATCTTTGGTTGGATCAGT,
APB169-5-2	ACTGATCCAACCAAAGATTTTGCCAAAAATACCGGCTTTCTT		(APB169-5-2) ACTGATCCAACCAAAGATTTTGCCAAAAATACCGGCTTTCTT,
APB183-3-1	GCCATCGCCTCGGTCGTTATCGGCGCAATCATGGTGGCAACC		(APB183-3-1) GCCATCGCCTCGGTCGTTATCGGCGCAATCATGGTGGCAACC,
APB183-5-2	GGTTGCCACCATGATTGCGCCGATAACGACCGAGGCGATGGC		(APB183-5-2) GGTTGCCACCATGATTGCGCCGATAACGACCGAGGCGATGGC,
APB251-3-1	TCGCTGGTCGCGAGTTTTGGTGGCTCAGCGGTCGGCGGGCTG		(APB251-3-1) TCGCTGGTCGCGAGTTTTGGTGGCTCAGCGGTCGGCGGGCTG,
APB251-5-2	CAGCCCGCCGACCGCTGAGCCACCAAAACTCGCGACCAGCGA		(APB251-5-2) CAGCCCGCCGACCGCTGAGCCACCAAAACTCGCGACCAGCGA,
APB298-3-1	GTGACCGGGGCCGCTGCCAAGGTACTGAAACTCGGCGTGCAGGTTTCC		(APB298-3-1) GTGACCGGGGCCGCTGCCAAGGTACTGAAACTCGGCGTGCAGGTTTCC,
APB298-5-2	GGAAACCTGCACGCCGAGTTTCAGTACCTTGGCAGCGGCCCCGGTCAC		(APB298-5-2) GGAAACCTGCACGCCGAGTTTCAGTACCTTGGCAGCGGCCCCGGTCAC,
APB341 3-1	cgtcattgaatgcgcaggctGACGTGCAGGAATCGCGTGC		(APB341 3-1) cgtcattgaatgcgcaggctGACGTGCAGGAATCGCGTGC,
APB341 5-2	GCACGCGATTCCTGCACGTCagcctgcgcattcaatgacg		(APB341 5-2) GCACGCGATTCCTGCACGTCagcctgcgcattcaatgacg,
APB344-3-1	GAACAAGAGCGAGATGACCCAGCTGCAGGGCGTGATCGAGCGCCTG		(APB344-3-1) GAACAAGAGCGAGATGACCCAGCTGCAGGGCGTGATCGAGCGCCTG,
APB344-5-2	CAGGCGCTCGATCACGCCCTGCAGCTGGGTCATCTCGCTCTTGTTC		(APB344-5-2) CAGGCGCTCGATCACGCCCTGCAGCTGGGTCATCTCGCTCTTGTTC,
APB369-3	CAGATCGCTGCCGGTCGGCTGGACAGGTTGTGCAGGGTTTCACCCTTGGCCTGGAGCATGGCGAAGATCATCTCCATGGTCTGCTGGAAC		(APB369-3) CAGATCGCTGCCGGTCGGCTGGACAGGTTGTGCAGGGTTTCACCCTTGGCCTGGAGCATGGCGAAGATCATCTCCATGGTCTGCTGGAAC,
PAB40-3-1	GTCTGCGGGTGGAGCGCCTGACGGCGCAGGCCAGTGGGCCAG		(PAB40-3-1) GTCTGCGGGTGGAGCGCCTGACGGCGCAGGCCAGTGGGCCAG,
PAB40-5-2	CTGGCCCACTGGCCTGCGCCGTCAGGCGCTCCACCCGCAGAC		(PAB40-5-2) CTGGCCCACTGGCCTGCGCCGTCAGGCGCTCCACCCGCAGAC,
PAB114-3-1	CAGGCGTTCGAGATCGAGCTGGGCAGGCTGACCAGCGATCTG		(PAB114-3-1) CAGGCGTTCGAGATCGAGCTGGGCAGGCTGACCAGCGATCTG,
PAB114-5-2	CAGATCGCTGGTCAGCCTGCCCAGCTCGATCTCGAACGCCTG		(PAB114-5-2) CAGATCGCTGGTCAGCCTGCCCAGCTCGATCTCGAACGCCTG,
PAB164-3-1	GCGAAAGAAGCCCAGAAGTCCGGTATTTTTGGCAAGATTTTTG		(PAB164-3-1) GCGAAAGAAGCCCAGAAGTCCGGTATTTTTGGCAAGATTTTTG,
PAB164-5-2	CAAAAATCTTGCCAAAAATACCGGACTTCTGGGCTTCTTTCGC		(PAB164-5-2) CAAAAATCTTGCCAAAAATACCGGACTTCTGGGCTTCTTTCGC,
PAB168-3-1	CAGAAGTCCGGTCTGGCAGCCAAGATTTTTGGTTGGCTCAGT		(PAB168-3-1) CAGAAGTCCGGTCTGGCAGCCAAGATTTTTGGTTGGCTCAGT,
PAB168-5-2	ACTGAGCCAACCAAAAATCTTGGCTGCCAGACCGGACTTCTG		(PAB168-5-2) ACTGAGCCAACCAAAAATCTTGGCTGCCAGACCGGACTTCTG,
PAB250-5-2	GCTAATGAGTGTGCCAATAGAGGAGCCGAAGCTGACCACCGCCGCCAG		(PAB250-5-2) GCTAATGAGTGTGCCAATAGAGGAGCCGAAGCTGACCACCGCCGCCAG,
PAB250-3-1	CTGGCGGCGGTGGTCAGCTTCGGCTCCTCTATTGGCACACTCATTAGC		(PAB250-3-1) CTGGCGGCGGTGGTCAGCTTCGGCTCCTCTATTGGCACACTCATTAGC,
PAB297 3-1	TCGCTGTCGCACgccaaagtcgcggagctggcagcccagttcacg		(PAB297 3-1) TCGCTGTCGCACgccaaagtcgcggagctggcagcccagttcacg,
PAB297 5-2	gaactgggctgccagctccgcgactttggcGTGCGACAGCGATTGGC		(PAB297 5-2) gaactgggctgccagctccgcgactttggcGTGCGACAGCGATTGGC,
PAB330-3-1	CAGGCGAAGGCCGCGAACCGCCAGGCTGATCTCGCGTTGAAC		(PAB330-3-1) CAGGCGAAGGCCGCGAACCGCCAGGCTGATCTCGCGTTGAAC,
PAB330-5-2	GTTCAACGCGAGATCAGCCTGGCGGTTCGCGGCCTTCGCCTG		(PAB330-5-2) GTTCAACGCGAGATCAGCCTGGCGGTTCGCGGCCTTCGCCTG,
PAPB 131-149 3-1	cgcgcccgcgacctgaacgagaagaagatcggcgagaaccaggagAAGATCAGGGAGTCG		(PAPB 131-149 3-1) cgcgcccgcgacctgaacgagaagaagatcggcgagaaccaggagAAGATCAGGGAGTCG,
PAPB 131-149 5-2	tcgttcaggtcgcgggcgcgcttgatgtcctccagCTTGAGTTTCTTCTG		(PAPB 131-149 5-2) tcgttcaggtcgcgggcgcgcttgatgtcctccagCTTGAGTTTCTTCTG,
PAPB 312-330 3-1	accaagaccgtgcagagcgtgaaggagagcgccagcctgaacgccCAGGCCGACGTGCAG		(PAPB 312-330 3-1) accaagaccgtgcagagcgtgaaggagagcgccagcctgaacgccCAGGCCGACGTGCAG,
PAPB 312-330 5-2	ttcacgctctgcacggtcttggtcacgccgccgctGACGTCCAGGGTCAG		(PAPB 312-330 5-2) ttcacgctctgcacggtcttggtcacgccgccgctGACGTCCAGGGTCAG,
APB 150 5-2	GCTTCTTCCGACTCCCTGATCTTCTCCTGGTTCTCG		(APB 150 5-2) GCTTCTTCCGACTCCCTGATCTTCTCCTGGTTCTCG,
APB 150 3-1	CGAGAACCAGGAGAAGATCAGGGAGTCGGAAGAAGC		(APB 150 3-1) CGAGAACCAGGAGAAGATCAGGGAGTCGGAAGAAGC,
PAB 131 5-2	GCACGCTTGATATCCTCCAGCTTGAGTTTCTTCTGC		(PAB 131 5-2) GCACGCTTGATATCCTCCAGCTTGAGTTTCTTCTGC,
PAB 131 3-1	GCAGAAGAAACTCAAGCTGGAGGATATCAAGCGTGC		(PAB 131 3-1) GCAGAAGAAACTCAAGCTGGAGGATATCAAGCGTGC,
PAB 151 5-2	GCACTTTCTTCCGCCTCTTTGATCTTCTGCTGGTTGTCCTC		(PAB 151 5-2) GCACTTTCTTCCGCCTCTTTGATCTTCTGCTGGTTGTCCTC,
PAB 151 3-1	GAGGACAACCAGCAGAAGATCAAAGAGGCGGAAGAAAGTGC		(PAB 151 3-1) GAGGACAACCAGCAGAAGATCAAAGAGGCGGAAGAAAGTGC,
APB 331 3-1	gtgaccaaaacggtccagtctgtgTTCCAGGCGAAGGCCGCGAACCGCCAG		(APB 331 3-1) gtgaccaaaacggtccagtctgtgTTCCAGGCGAAGGCCGCGAACCGCCAG,
APB 331 5-2	CTGGCGGTTCGCGGCCTTCGCCTGGAAcacagactggaccgttttggtcac		(APB 331 5-2) CTGGCGGTTCGCGGCCTTCGCCTGGAAcacagactggaccgttttggtcac,

## Sheet: extra primers
GAGAACCAGGAGAAGATCAGGGAGTCGGAAGAAGCCGCGAAA		APB152-3-1	aopB 1-144(I) fused to popB 152(R)-390
TTTCGCGGCTTCTTCCGACTCCCTGATCTTCTCCTGGTTCTC		APB152-5-2
gtgccaaggaggccaagaaaTCCGGTCTGGCAGCCAAAATC		APB164 3-1
GATTTTGGCTGCCAGACCGGAtttcttggcctccttggcac		APB164 5-2
GAGGCCAAGAAAGCCGGTATTGCAGCCAAAATCTTTGGTTGGATC		APB167-3-1	aopB 1-159(I) fused to popB 167(A)-390
GATCCAACCAAAGATTTTGGCTGCAATACCGGCTTTCTTGGCCTC		APB167-5-2
GTGGCAACCGGTGTAGGGGCTGCCGCGGGTGCACTGATGATC		APB194-3-1	fuse codon A186 of AopB to A194 of PopB
GATCATCAGTGCACCCGCGGCAGCCCCTACACCGGTTGCCAC		APB194-5-2
GTACAGCATGCCGCTGATGCGGGATTGATCAGCAAGGAAGTG		APB219-3-1	aopB 1-211(A) fused to popB 219(G)-390
CACTTCCTTGCTGATCAATCCCGCATCAGCGGCATGCTGTAC		APB219-5-2
cctgccctgatggggattgaaATGGCCGTCGCGCTGCTG		APB238 3-1
CAGCAGCGCGACGGCCATttcaatccccatcagggcagg		APB238 5-2
CCTGCCCTGATGGGGATTGAAATGGCCGTCGCGCTGCTGGC		APB238-3-1	AopB 1-E230 fused to PopB M238-390
GCCAGCAGCGCGACGGCCATTTCAATCCCCATCAGGGCAGG		APB238-5-2
tagcgctggccgcgcttGCGGCGGTGGTCAGCTTC		APB244 3-1
GAAGCTGACCACCGCCGCaagcgcggccagcgcta		APB244 5-2
GATTGAAATAGCGCTGGCCGCGCTTGCGGCGGTGGTCAGCTTCGG		APB244-3-1	AopB1-L236 fused to PopB A244-390
CCGAAGCTGACCACCGCCGCAAGCGCGGCCAGCGCTATTTCAATC		APB244-5-2
gtgaccaaaacggtccagtctgtgTTCCAGGCGAAGGCCGCGAACCGCCAG		APB331 3-1
CTGGCGGTTCGCGGCCTTCGCCTGGAAcacagactggaccgttttggtcac		APB331 5-2
cagatgatcgaggcgttcCAGGAAATCATGGAGCGGATC		APB372 3-1
GATCCGCTCCATGATTTCCTGgaacgcctcgatcatctg		APB372 5-2
GTCCGCCGGCCTGATGTCGCCGGCCGCGTTCGAGATTGAGTTG		PAB107-3-1	popB1-107(P) fused to aopB 101(A)-390
CAACTCAATCTCGAACGCGGCCGGCGACATCAGGCCGGCGGAC		PAB107-5-2
GTACAGCAGGCAGCCGCGGACGGCCTCATCTCCAAGGAGGTG		PAB218-3-1	fuse codon D218 of PopB to G212 of AopB
CACCTCCTTGGAGATGAGGCCGTCCGCGGCTGCCTGCTGTAC		PAB218-5-2
CTCGGCCCGGCACTGATGGGTATCGAGATAGCGCTGGCCGCGCTTTCG		PAB237-3-1	PopB 1-E237 fused to AopB I231-390
CGAAAGCGCGGCCAGCGCTATCTCGATACCCATCAGTGCCGGGCCGAG		PAB237-5-2
GCACTGATGGGTATCGAGatagcgctggccgcgctttcg		PAB238 3-1
cgaaagcgcggccagcgctatCTCGATACCCATCAGTGC		PAB238 5-2
GAGATGGCCGTCGCGCTGCTGTCGCTGGTCGCGAGTTTTGG		PAB243-3-1	PopB 1-L243 fused to AopB S237-390
CCAAAACTCGCGACCAGCGACAGCAGCGCGACGGCCATCTC		PAB243-5-2
GAGATGGCCGTCGCGCTGCTGtcgctggtcgcgagttttgg		PAB244 3-1
ccaaaactcgcgaccagcgaCAGCAGCGCGACGGCCATCTC		PAB244 5-2
CGAAGATCGGCGGCAAGGCGgtggatatggccgccaag		PAB268 3-1
cttggcggccatatccacCGCCTTGCCGCCGATCTTCG		PAB268 5-2
GCAAGGTCGCCGACCTGgcagcccagttcacggccaag		PAB282 3-1
cttggccgtgaactgggctgcCAGGTCGGCGACCTTGC		PAB282 5-2
GGCCAATCGCTGTCGCACTCGTTGAAAGCGGGTACCCAGGCAAC		PAB297-3-1	popB1-297(S) fused to aopB 298(L)-390
GTTGCCTGGGTACCCGCTTTCAACGAGTGCGACAGCGATTGGCC		PAB297-5-2
CGAAGGCCGCGAACCGCCAGGCCgatctcgcgttgaacaagagcgag		PAB341 3-1
ctcgctcttgttcaacgcgagatcGGCCTGGCGGTTCGCGGCCTTCG		PAB341 5-2
CATTCCAGGAAATCATGGAGCGGATCTTCCAGATCATCAATGCC		PAB368-3-1	fuse PopB R368 to AopB I369
GGCATTGATGATCTGGAAGATCCGCTCCATGATTTCCTGGAATG		PAB368-5-2
GCATGCTGGAAGCATTCcagcagaccatggagatgatcttccag		PAB372 3-1
ctggaagatcatctccatggtctgctgGAATGCTTCCAGCATGC		PAB372 5-2

## Sheet: missing primers
	PAB 151	not found
	APB 150	not found
	APB 269	not found
	PAB 300	not found
	pcrV 5E
	primers for making ∆HBD	Cited Tomalka for this plasmid so don't need to list primers
